# Supplementary material for: Diplumbane-catalysed solvent- and additive-free hydroboration of ketones and aldehydes
Source: RSC Adv. 2022 Jun 29;12(30):19086–90. doi: 10.1039/d2ra03731a (PMC9241624; doi:10.1039/d2ra03731a)
Supplement: RA-012-D2RA03731A-s002 [file RA-012-D2RA03731A-s002.cif]

# Electronic Supplementary Material (ESI) for RSC Advances.
# This journal is © The Royal Society of Chemistry 2022

####################################################################### 
# 
# This file contains crystal structure data downloaded from the 
# Cambridge Structural Database (CSD) hosted by the Cambridge 
# Crystallographic Data Centre (CCDC).
# 
# Full information about CCDC data access policies and citation 
# guidelines are available at http://www.ccdc.cam.ac.uk/access/V1 
# 
# Audit and citation data items may have been added by the CCDC. 
# Please retain this information to preserve the provenance of 
# this file and to allow appropriate attribution of the data. 
# 
#######################################################################

data_gz1412
_database_code_depnum_ccdc_archive 'CCDC 2171871'
loop_
_audit_author_name
_audit_author_address
'Michelle C. Neary'
;Hunter College, City University of New York
United States of America
;
_audit_update_record             
;
2022-05-10 deposited with the CCDC.	2022-06-22 downloaded from the CCDC.
;

_audit_creation_method           SHELXL-2017/1
_shelx_SHELXL_version_number     2017/1
_chemical_name_systematic        ?
_chemical_name_common            ?
_chemical_melting_point          ?
_chemical_formula_moiety         'C24 H66 Pb2 Si6'
_chemical_formula_sum            'C24 H66 Pb2 Si6'
_chemical_formula_weight         937.68

loop_
_atom_type_symbol
_atom_type_description
_atom_type_scat_dispersion_real
_atom_type_scat_dispersion_imag
_atom_type_scat_source
C C 0.0033 0.0016 'International Tables Vol C Tables 4.2.6.8 and 6.1.1.4'
H H 0.0000 0.0000 'International Tables Vol C Tables 4.2.6.8 and 6.1.1.4'
Si Si 0.0817 0.0704 'International Tables Vol C Tables 4.2.6.8 and 6.1.1.4'
Pb Pb -3.3944 10.1111 'International Tables Vol C Tables 4.2.6.8 and 6.1.1.4'

_space_group_crystal_system      trigonal
_space_group_IT_number           143
_space_group_name_H-M_alt        'P 3'
_space_group_name_Hall           'P 3'

_shelx_space_group_comment       
; 
The symmetry employed for this shelxl refinement is uniquely defined 
by the following loop, which should always be used as a source of 
symmetry information in preference to the above space-group names. 
They are only intended as comments. 
;

loop_
_space_group_symop_operation_xyz
'x, y, z'
'-y, x-y, z'
'-x+y, -x, z'

_cell_length_a                   10.6008(2)
_cell_length_b                   10.6008(2)
_cell_length_c                   9.9986(2)
_cell_angle_alpha                90
_cell_angle_beta                 90
_cell_angle_gamma                120
_cell_volume                     973.08(4)
_cell_formula_units_Z            1
_cell_measurement_temperature    130(2)
_cell_measurement_reflns_used    9913
_cell_measurement_theta_min      2.22
_cell_measurement_theta_max      38.65

_exptl_crystal_description       block
_exptl_crystal_colour            yellow
_exptl_crystal_density_meas      ?
_exptl_crystal_density_method    ?
_exptl_crystal_density_diffrn    1.600
_exptl_crystal_F_000             458
_exptl_transmission_factor_min   ?
_exptl_transmission_factor_max   ?
_exptl_crystal_size_max          0.430
_exptl_crystal_size_mid          0.330
_exptl_crystal_size_min          0.110
_exptl_absorpt_coefficient_mu    8.836
_shelx_estimated_absorpt_T_min   0.115
_shelx_estimated_absorpt_T_max   0.443
_exptl_absorpt_correction_type   empirical
_exptl_absorpt_correction_T_min  0.2354
_exptl_absorpt_correction_T_max  0.4993
_exptl_absorpt_process_details   sadabs
_exptl_absorpt_special_details   ?
_diffrn_ambient_temperature      130(2)
_diffrn_radiation_wavelength     0.71073
_diffrn_radiation_type           MoK\a
_diffrn_source                   ?
_diffrn_measurement_device_type  'Bruker APEX-II CCD'
_diffrn_measurement_method       '\f and \w scans'
_diffrn_detector_area_resol_mean ?
_diffrn_reflns_number            29256
_diffrn_reflns_av_unetI/netI     0.0207
_diffrn_reflns_av_R_equivalents  0.0271
_diffrn_reflns_limit_h_min       -17
_diffrn_reflns_limit_h_max       17
_diffrn_reflns_limit_k_min       -17
_diffrn_reflns_limit_k_max       17
_diffrn_reflns_limit_l_min       -16
_diffrn_reflns_limit_l_max       16
_diffrn_reflns_theta_min         3.012
_diffrn_reflns_theta_max         36.261
_diffrn_reflns_theta_full        25.000
_diffrn_measured_fraction_theta_max 0.999
_diffrn_measured_fraction_theta_full 0.998
_diffrn_reflns_Laue_measured_fraction_max 0.999
_diffrn_reflns_Laue_measured_fraction_full 0.998
_diffrn_reflns_point_group_measured_fraction_max 0.999
_diffrn_reflns_point_group_measured_fraction_full 0.997
_reflns_number_total             6315
_reflns_number_gt                6100
_reflns_threshold_expression     'I > 2\s(I)'
_reflns_Friedel_coverage         0.999
_reflns_Friedel_fraction_max     0.999
_reflns_Friedel_fraction_full    0.997

_reflns_special_details          
; 
 Reflections were merged by SHELXL according to the crystal 
 class for the calculation of statistics and refinement. 
  
 _reflns_Friedel_fraction is defined as the number of unique 
 Friedel pairs measured divided by the number that would be 
 possible theoretically, ignoring centric projections and 
 systematic absences. 
;

_computing_data_collection       'Bruker APEX3'
_computing_cell_refinement       'Bruker SAINT'
_computing_data_reduction        'Bruker SAINT'
_computing_structure_solution    'SHELXS-97 (Sheldrick 2008)'
_computing_structure_refinement  'SHELXL-2017/1 (Sheldrick, 2017)'
_computing_molecular_graphics    'Bruker SHELXTL'
_computing_publication_material  'Bruker SHELXTL'
_refine_special_details          
; 
 Refined as a 2-component twin. 
;
_refine_ls_structure_factor_coef Fsqd
_refine_ls_matrix_type           full
_refine_ls_weighting_scheme      calc
_refine_ls_weighting_details     
'w=1/[\s^2^(Fo^2^)+(0.0243P)^2^+0.8413P] where P=(Fo^2^+2Fc^2^)/3'
_atom_sites_solution_primary     dual
_atom_sites_solution_secondary   ?
_atom_sites_solution_hydrogens   geom
_refine_ls_hydrogen_treatment    constr
_refine_ls_extinction_method     none
_refine_ls_extinction_coef       .
_refine_ls_abs_structure_details 
; 
 Flack x determined using 2978 quotients [(I+)-(I-)]/[(I+)+(I-)] 
 (Parsons, Flack and Wagner, Acta Cryst. B69 (2013) 249-259). 
;
_refine_ls_abs_structure_Flack   -0.03(3)
_chemical_absolute_configuration ad
_refine_ls_number_reflns         6315
_refine_ls_number_parameters     104
_refine_ls_number_restraints     1
_refine_ls_R_factor_all          0.0191
_refine_ls_R_factor_gt           0.0179
_refine_ls_wR_factor_ref         0.0465
_refine_ls_wR_factor_gt          0.0460
_refine_ls_goodness_of_fit_ref   1.071
_refine_ls_restrained_S_all      1.071
_refine_ls_shift/su_max          0.000
_refine_ls_shift/su_mean         0.000

_vrf_PLAT094_gz1412              
;
PROBLEM: Ratio of Maximum / Minimum Residual Density ....       6.44 Report
RESPONSE: There is excess electron density due to the heavy atom Pb
;
_vrf_PLAT111_gz1412              
;
PROBLEM: ADDSYM Detects New (Pseudo) Centre of Symmetry .        100 %Fit  
RESPONSE: Disorder in the SiMe3 group orientation breaks the symmetry. The
model is much better with this space group and a twin law than with the 
higher symmetry space group with disorder.
;
_vrf_PLAT113_gz1412              
;
PROBLEM: ADDSYM Suggests Possible Pseudo/New  Space Group        P-3 Check 
RESPONSE: Disorder in the SiMe3 group orientation breaks the symmetry. The
model is much better with this space group and a twin law than with the 
higher symmetry space group with disorder.
;

loop_
_atom_site_label
_atom_site_type_symbol
_atom_site_fract_x
_atom_site_fract_y
_atom_site_fract_z
_atom_site_U_iso_or_equiv
_atom_site_adp_type
_atom_site_occupancy
_atom_site_site_symmetry_order
_atom_site_calc_flag
_atom_site_refinement_flags_posn
_atom_site_refinement_flags_adp
_atom_site_refinement_flags_occupancy
_atom_site_disorder_assembly
_atom_site_disorder_group
Pb1 Pb 0.333333 0.666667 0.38851(2) 0.01073(12) Uani 1 3 d S T P . .
C11 C 0.1995(9) 0.4451(9) 0.2931(9) 0.0170(12) Uani 1 1 d . . . . .
H11A H 0.234746 0.452579 0.200173 0.020 Uiso 1 1 calc R U . . .
H11B H 0.222364 0.377203 0.340863 0.020 Uiso 1 1 calc R U . . .
Si1 Si -0.0028(3) 0.3577(3) 0.2857(2) 0.0156(4) Uani 1 1 d . . . . .
C12 C -0.0816(11) 0.1584(11) 0.2595(14) 0.033(2) Uani 1 1 d . . . . .
H12A H -0.062237 0.140497 0.167648 0.049 Uiso 1 1 calc R U . . .
H12B H -0.187062 0.108651 0.274567 0.049 Uiso 1 1 calc R U . . .
H12C H -0.037140 0.121180 0.322391 0.049 Uiso 1 1 calc R U . . .
C13 C -0.0787(11) 0.3843(13) 0.4461(11) 0.030(2) Uani 1 1 d . . . . .
H13A H -0.181439 0.355123 0.433381 0.045 Uiso 1 1 calc R U . . .
H13B H -0.023901 0.487174 0.472152 0.045 Uiso 1 1 calc R U . . .
H13C H -0.070491 0.324573 0.516577 0.045 Uiso 1 1 calc R U . . .
C14 C -0.0589(10) 0.4348(10) 0.1466(10) 0.0255(16) Uani 1 1 d . . . . .
H14A H -0.033894 0.407843 0.061001 0.038 Uiso 1 1 calc R U . . .
H14B H -0.008189 0.541140 0.154564 0.038 Uiso 1 1 calc R U . . .
H14C H -0.164343 0.396062 0.150783 0.038 Uiso 1 1 calc R U . . .
Pb2 Pb 0.333333 0.666667 0.67847(2) 0.01058(11) Uani 1 3 d S T P . .
C21 C 0.4209(9) 0.5329(9) 0.7702(8) 0.0169(12) Uani 1 1 d . . . . .
H21A H 0.511432 0.556277 0.721697 0.020 Uiso 1 1 calc R U . . .
H21B H 0.449351 0.567397 0.863316 0.020 Uiso 1 1 calc R U . . .
Si2 Si 0.3060(3) 0.3305(3) 0.7763(2) 0.0152(4) Uani 1 1 d . . . . .
C22 C 0.2035(13) 0.2540(11) 0.6187(10) 0.030(2) Uani 1 1 d . . . . .
H22A H 0.270852 0.290932 0.542703 0.046 Uiso 1 1 calc R U . . .
H22B H 0.129609 0.283073 0.608819 0.046 Uiso 1 1 calc R U . . .
H22C H 0.155923 0.147456 0.621228 0.046 Uiso 1 1 calc R U . . .
C23 C 0.1727(11) 0.2750(11) 0.9185(12) 0.031(2) Uani 1 1 d . . . . .
H23A H 0.095375 0.296303 0.895329 0.046 Uiso 1 1 calc R U . . .
H23B H 0.223235 0.329488 0.999121 0.046 Uiso 1 1 calc R U . . .
H23C H 0.129862 0.170443 0.935272 0.046 Uiso 1 1 calc R U . . .
C24 C 0.4252(12) 0.2496(11) 0.8059(11) 0.0274(18) Uani 1 1 d . . . . .
H24A H 0.484203 0.262936 0.726084 0.041 Uiso 1 1 calc R U . . .
H24B H 0.364347 0.145326 0.824911 0.041 Uiso 1 1 calc R U . . .
H24C H 0.489329 0.298064 0.882301 0.041 Uiso 1 1 calc R U . . .

loop_
_atom_site_aniso_label
_atom_site_aniso_U_11
_atom_site_aniso_U_22
_atom_site_aniso_U_33
_atom_site_aniso_U_23
_atom_site_aniso_U_13
_atom_site_aniso_U_12
Pb1 0.01001(16) 0.01001(16) 0.0122(3) 0.000 0.000 0.00500(8)
C11 0.013(3) 0.013(3) 0.023(3) -0.005(2) 0.000(2) 0.005(2)
Si1 0.0124(9) 0.0132(9) 0.0190(9) -0.0012(7) -0.0001(7) 0.0047(7)
C12 0.019(4) 0.014(3) 0.059(7) -0.003(4) -0.001(4) 0.004(3)
C13 0.021(4) 0.038(5) 0.030(4) -0.005(4) 0.003(4) 0.014(4)
C14 0.026(4) 0.028(4) 0.023(3) 0.000(3) -0.005(3) 0.014(3)
Pb2 0.00964(15) 0.00964(15) 0.0125(3) 0.000 0.000 0.00482(8)
C21 0.016(3) 0.015(3) 0.020(3) 0.001(2) -0.003(2) 0.008(2)
Si2 0.0161(9) 0.0120(8) 0.0182(9) 0.0012(7) -0.0007(7) 0.0076(8)
C22 0.035(5) 0.024(4) 0.024(4) -0.006(3) -0.010(4) 0.009(4)
C23 0.027(4) 0.024(4) 0.041(5) 0.008(4) 0.013(4) 0.013(3)
C24 0.032(4) 0.024(4) 0.035(4) 0.003(3) 0.001(4) 0.021(4)

_geom_special_details            
; 
 All esds (except the esd in the dihedral angle between two l.s. planes) 
 are estimated using the full covariance matrix.  The cell esds are taken 
 into account individually in the estimation of esds in distances, angles 
 and torsion angles; correlations between esds in cell parameters are only 
 used when they are defined by crystal symmetry.  An approximate (isotropic) 
 treatment of cell esds is used for estimating esds involving l.s. planes. 
;

loop_
_geom_bond_atom_site_label_1
_geom_bond_atom_site_label_2
_geom_bond_distance
_geom_bond_site_symmetry_2
_geom_bond_publ_flag
Pb1 C11 2.260(8) . ?
Pb1 C11 2.260(8) 3_565 ?
Pb1 C11 2.260(8) 2_665 ?
Pb1 Pb2 2.89922(19) . ?
C11 Si1 1.864(8) . ?
C11 H11A 0.9900 . ?
C11 H11B 0.9900 . ?
Si1 C14 1.855(10) . ?
Si1 C12 1.862(10) . ?
Si1 C13 1.878(11) . ?
C12 H12A 0.9800 . ?
C12 H12B 0.9800 . ?
C12 H12C 0.9800 . ?
C13 H13A 0.9800 . ?
C13 H13B 0.9800 . ?
C13 H13C 0.9800 . ?
C14 H14A 0.9800 . ?
C14 H14B 0.9800 . ?
C14 H14C 0.9800 . ?
Pb2 C21 2.243(8) 2_665 ?
Pb2 C21 2.243(8) 3_565 ?
Pb2 C21 2.243(8) . ?
C21 Si2 1.865(8) . ?
C21 H21A 0.9900 . ?
C21 H21B 0.9900 . ?
Si2 C22 1.855(10) . ?
Si2 C24 1.872(10) . ?
Si2 C23 1.880(11) . ?
C22 H22A 0.9800 . ?
C22 H22B 0.9800 . ?
C22 H22C 0.9800 . ?
C23 H23A 0.9800 . ?
C23 H23B 0.9800 . ?
C23 H23C 0.9800 . ?
C24 H24A 0.9800 . ?
C24 H24B 0.9800 . ?
C24 H24C 0.9800 . ?

loop_
_geom_angle_atom_site_label_1
_geom_angle_atom_site_label_2
_geom_angle_atom_site_label_3
_geom_angle
_geom_angle_site_symmetry_1
_geom_angle_site_symmetry_3
_geom_angle_publ_flag
C11 Pb1 C11 103.5(3) . 3_565 ?
C11 Pb1 C11 103.5(3) . 2_665 ?
C11 Pb1 C11 103.5(3) 3_565 2_665 ?
C11 Pb1 Pb2 115.0(2) . . ?
C11 Pb1 Pb2 115.0(2) 3_565 . ?
C11 Pb1 Pb2 115.0(2) 2_665 . ?
Si1 C11 Pb1 120.1(4) . . ?
Si1 C11 H11A 107.3 . . ?
Pb1 C11 H11A 107.3 . . ?
Si1 C11 H11B 107.3 . . ?
Pb1 C11 H11B 107.3 . . ?
H11A C11 H11B 106.9 . . ?
C14 Si1 C12 109.5(5) . . ?
C14 Si1 C11 110.7(4) . . ?
C12 Si1 C11 108.8(4) . . ?
C14 Si1 C13 108.6(5) . . ?
C12 Si1 C13 107.9(6) . . ?
C11 Si1 C13 111.4(4) . . ?
Si1 C12 H12A 109.5 . . ?
Si1 C12 H12B 109.5 . . ?
H12A C12 H12B 109.5 . . ?
Si1 C12 H12C 109.5 . . ?
H12A C12 H12C 109.5 . . ?
H12B C12 H12C 109.5 . . ?
Si1 C13 H13A 109.5 . . ?
Si1 C13 H13B 109.5 . . ?
H13A C13 H13B 109.5 . . ?
Si1 C13 H13C 109.5 . . ?
H13A C13 H13C 109.5 . . ?
H13B C13 H13C 109.5 . . ?
Si1 C14 H14A 109.5 . . ?
Si1 C14 H14B 109.5 . . ?
H14A C14 H14B 109.5 . . ?
Si1 C14 H14C 109.5 . . ?
H14A C14 H14C 109.5 . . ?
H14B C14 H14C 109.5 . . ?
C21 Pb2 C21 104.4(3) 2_665 3_565 ?
C21 Pb2 C21 104.4(3) 2_665 . ?
C21 Pb2 C21 104.4(3) 3_565 . ?
C21 Pb2 Pb1 114.2(2) 2_665 . ?
C21 Pb2 Pb1 114.2(2) 3_565 . ?
C21 Pb2 Pb1 114.2(2) . . ?
Si2 C21 Pb2 120.1(4) . . ?
Si2 C21 H21A 107.3 . . ?
Pb2 C21 H21A 107.3 . . ?
Si2 C21 H21B 107.3 . . ?
Pb2 C21 H21B 107.3 . . ?
H21A C21 H21B 106.9 . . ?
C22 Si2 C21 112.2(4) . . ?
C22 Si2 C24 108.4(5) . . ?
C21 Si2 C24 109.3(5) . . ?
C22 Si2 C23 108.7(6) . . ?
C21 Si2 C23 109.9(4) . . ?
C24 Si2 C23 108.1(5) . . ?
Si2 C22 H22A 109.5 . . ?
Si2 C22 H22B 109.5 . . ?
H22A C22 H22B 109.5 . . ?
Si2 C22 H22C 109.5 . . ?
H22A C22 H22C 109.5 . . ?
H22B C22 H22C 109.5 . . ?
Si2 C23 H23A 109.5 . . ?
Si2 C23 H23B 109.5 . . ?
H23A C23 H23B 109.5 . . ?
Si2 C23 H23C 109.5 . . ?
H23A C23 H23C 109.5 . . ?
H23B C23 H23C 109.5 . . ?
Si2 C24 H24A 109.5 . . ?
Si2 C24 H24B 109.5 . . ?
H24A C24 H24B 109.5 . . ?
Si2 C24 H24C 109.5 . . ?
H24A C24 H24C 109.5 . . ?
H24B C24 H24C 109.5 . . ?

loop_
_geom_torsion_atom_site_label_1
_geom_torsion_atom_site_label_2
_geom_torsion_atom_site_label_3
_geom_torsion_atom_site_label_4
_geom_torsion
_geom_torsion_site_symmetry_1
_geom_torsion_site_symmetry_2
_geom_torsion_site_symmetry_3
_geom_torsion_site_symmetry_4
_geom_torsion_publ_flag
Pb1 C11 Si1 C14 79.6(6) . . . . ?
Pb1 C11 Si1 C12 -160.1(6) . . . . ?
Pb1 C11 Si1 C13 -41.2(7) . . . . ?
Pb2 C21 Si2 C22 41.7(7) . . . . ?
Pb2 C21 Si2 C24 162.0(5) . . . . ?
Pb2 C21 Si2 C23 -79.5(6) . . . . ?

_refine_diff_density_max         4.607
_refine_diff_density_min         -0.715
_refine_diff_density_rms         0.086

_shelx_res_file                  
; 
TITL 3-5-143 in P3 
    gz1412.res 
    created by SHELXL-2017/1 at 16:25:30 on 17-Jun-2019 
CELL 0.71073  10.60080  10.60080   9.99860  90.0000  90.0000 120.0000 
ZERR    1.00   0.00020   0.00020   0.00020   0.0000   0.0000   0.0000 
LATT -1 
SYMM -Y, X-Y, Z 
SYMM -X+Y, -X, Z 
SFAC C H SI PB 
UNIT 24 66 6 2 
TEMP -143.180 
SIZE 0.43 0.33 0.11 
  
L.S. 10 
BOND $H 
FMAP 2 
PLAN 20 
CONF 
  
ACTA 50 
  
TWIN -1 0 0 0 -1 0 0 0 1 
  
SHEL 999 0.6 
  
REM mcn01_289, GZ-1412 
REM ether 
  
OMIT -1 1 0 
OMIT 0 1 0 
OMIT 0 0 1 
OMIT -1 1 1 
OMIT 1 1 9 
  
REM EXTI    0.000194 
WGHT    0.024300    0.841300 
BASF   0.22666 
FVAR       0.16798 
PB1   4    0.333333    0.666667    0.388509    10.33333    0.01001    0.01001 = 
         0.01219    0.00000    0.00000    0.00500 
C11   1    0.199453    0.445115    0.293109    11.00000    0.01300    0.01321 = 
         0.02298   -0.00519   -0.00035    0.00519 
AFIX  23 
H11A  2    0.234746    0.452579    0.200173    11.00000   -1.20000 
H11B  2    0.222364    0.377203    0.340863    11.00000   -1.20000 
AFIX   0 
SI1   3   -0.002786    0.357742    0.285703    11.00000    0.01240    0.01322 = 
         0.01903   -0.00124   -0.00010    0.00470 
C12   1   -0.081643    0.158417    0.259472    11.00000    0.01944    0.01414 = 
         0.05947   -0.00323   -0.00074    0.00394 
AFIX 137 
H12A  2   -0.062237    0.140497    0.167648    11.00000   -1.50000 
H12B  2   -0.187062    0.108651    0.274567    11.00000   -1.50000 
H12C  2   -0.037140    0.121180    0.322391    11.00000   -1.50000 
AFIX   0 
C13   1   -0.078735    0.384332    0.446134    11.00000    0.02142    0.03798 = 
         0.02975   -0.00529    0.00307    0.01376 
AFIX 137 
H13A  2   -0.181439    0.355123    0.433381    11.00000   -1.50000 
H13B  2   -0.023901    0.487174    0.472152    11.00000   -1.50000 
H13C  2   -0.070491    0.324573    0.516577    11.00000   -1.50000 
AFIX   0 
C14   1   -0.058923    0.434782    0.146610    11.00000    0.02567    0.02837 = 
         0.02282    0.00008   -0.00524    0.01390 
AFIX 137 
H14A  2   -0.033894    0.407843    0.061001    11.00000   -1.50000 
H14B  2   -0.008189    0.541140    0.154564    11.00000   -1.50000 
H14C  2   -0.164343    0.396062    0.150783    11.00000   -1.50000 
AFIX   0 
PB2   4    0.333333    0.666667    0.678472    10.33333    0.00964    0.00964 = 
         0.01247    0.00000    0.00000    0.00482 
C21   1    0.420922    0.532940    0.770247    11.00000    0.01633    0.01456 = 
         0.01991    0.00119   -0.00343    0.00779 
AFIX  23 
H21A  2    0.511432    0.556277    0.721697    11.00000   -1.20000 
H21B  2    0.449351    0.567397    0.863316    11.00000   -1.20000 
AFIX   0 
SI2   3    0.306016    0.330512    0.776296    11.00000    0.01614    0.01196 = 
         0.01820    0.00120   -0.00069    0.00755 
C22   1    0.203512    0.253966    0.618673    11.00000    0.03546    0.02401 = 
         0.02429   -0.00589   -0.00963    0.00923 
AFIX 137 
H22A  2    0.270852    0.290932    0.542703    11.00000   -1.50000 
H22B  2    0.129609    0.283073    0.608819    11.00000   -1.50000 
H22C  2    0.155923    0.147456    0.621228    11.00000   -1.50000 
AFIX   0 
C23   1    0.172659    0.275047    0.918530    11.00000    0.02655    0.02402 = 
         0.04084    0.00762    0.01288    0.01257 
AFIX 137 
H23A  2    0.095375    0.296303    0.895329    11.00000   -1.50000 
H23B  2    0.223235    0.329488    0.999121    11.00000   -1.50000 
H23C  2    0.129862    0.170443    0.935272    11.00000   -1.50000 
AFIX   0 
C24   1    0.425165    0.249569    0.805927    11.00000    0.03208    0.02392 = 
         0.03499    0.00337    0.00055    0.02054 
AFIX 137 
H24A  2    0.484203    0.262936    0.726084    11.00000   -1.50000 
H24B  2    0.364347    0.145326    0.824911    11.00000   -1.50000 
H24C  2    0.489329    0.298064    0.882301    11.00000   -1.50000 
  
AFIX   0 
HKLF 4 
  
  
  
  
REM  3-5-143 in P3 
REM R1 =  0.0179 for    6100 Fo > 4sig(Fo)  and  0.0191 for all    6315 data 
REM    104 parameters refined using      1 restraints 
  
END 
  
WGHT      0.0243      0.8428 
  
REM Highest difference peak  4.607,  deepest hole -0.715,  1-sigma level  0.086 
Q1    1   0.3333  0.6667  0.1798  10.33333  0.05    4.61 
Q2    1   0.3333  0.6667  0.8870  10.33333  0.05    4.42 
Q3    1   0.3333  0.6667  0.7597  10.33333  0.05    1.09 
Q4    1   0.3333  0.6667  0.3072  10.33333  0.05    1.05 
Q5    1   0.3333  0.6667  0.4605  10.33333  0.05    0.85 
Q6    1   0.3333  0.6667  0.6058  10.33333  0.05    0.75 
Q7    1   0.3427  0.6244  0.8192  11.00000  0.05    0.55 
Q8    1   0.3591  0.8115  0.5792  11.00000  0.05    0.54 
Q9    1   0.4766  0.7884  0.4864  11.00000  0.05    0.54 
Q10   1   0.2971  0.6140  0.2435  11.00000  0.05    0.54 
Q11   1   0.2285  0.5933  0.1978  11.00000  0.05    0.35 
Q12   1   0.2817  0.5916  0.6606  11.00000  0.05    0.35 
Q13   1   0.2604  0.6442  0.4082  11.00000  0.05    0.34 
Q14   1   0.4413  0.6407  0.4843  11.00000  0.05    0.33 
Q15   1   0.6421  0.6404  0.7630  11.00000  0.05    0.33 
Q16   1   0.2273  0.6897  0.5787  11.00000  0.05    0.32 
Q17   1   0.3082  0.5672  0.8661  11.00000  0.05    0.32 
Q18   1   0.2561  0.2966  0.6819  11.00000  0.05    0.30 
Q19   1  -0.0296  0.3744  0.3882  11.00000  0.05    0.30 
Q20   1   0.3080  0.3360  0.3003  11.00000  0.05    0.29 
;
_shelx_res_checksum              20849
####################################################################### 
# 
# This file contains crystal structure data downloaded from the 
# Cambridge Structural Database (CSD) hosted by the Cambridge 
# Crystallographic Data Centre (CCDC).
# 
# Full information about CCDC data access policies and citation 
# guidelines are available at http://www.ccdc.cam.ac.uk/access/V1 
# 
# Audit and citation data items may have been added by the CCDC. 
# Please retain this information to preserve the provenance of 
# this file and to allow appropriate attribution of the data. 
# 
#######################################################################

data_pbcl2dmso
_database_code_depnum_ccdc_archive 'CCDC 2179452'
loop_
_audit_author_name
_audit_author_address
'Michelle C. Neary'
;Hunter College, City University of New York
United States of America
;
_audit_update_record             
;
2022-06-16 deposited with the CCDC.	2022-06-22 downloaded from the CCDC.
;

_audit_creation_method           SHELXL-2018/3
_shelx_SHELXL_version_number     2018/3
_chemical_name_systematic        ?
_chemical_name_common            ?
_chemical_melting_point          ?
_chemical_formula_moiety         'C6 H18 Cl4 O3 Pb2 S3'
_chemical_formula_sum            'C6 H18 Cl4 O3 Pb2 S3'
_chemical_formula_weight         790.56

loop_
_atom_type_symbol
_atom_type_description
_atom_type_scat_dispersion_real
_atom_type_scat_dispersion_imag
_atom_type_scat_source
C C 0.0033 0.0016 'International Tables Vol C Tables 4.2.6.8 and 6.1.1.4'
H H 0.0000 0.0000 'International Tables Vol C Tables 4.2.6.8 and 6.1.1.4'
Cl Cl 0.1484 0.1585 'International Tables Vol C Tables 4.2.6.8 and 6.1.1.4'
Pb Pb -3.3944 10.1111 'International Tables Vol C Tables 4.2.6.8 and 6.1.1.4'
S S 0.1246 0.1234 'International Tables Vol C Tables 4.2.6.8 and 6.1.1.4'
O O 0.0106 0.0060 'International Tables Vol C Tables 4.2.6.8 and 6.1.1.4'

_space_group_crystal_system      orthorhombic
_space_group_IT_number           62
_space_group_name_H-M_alt        'P n m a'
_space_group_name_Hall           '-P 2ac 2n'

_shelx_space_group_comment       
; 
The symmetry employed for this shelxl refinement is uniquely defined 
by the following loop, which should always be used as a source of 
symmetry information in preference to the above space-group names. 
They are only intended as comments. 
;

loop_
_space_group_symop_operation_xyz
'x, y, z'
'-x+1/2, -y, z+1/2'
'-x, y+1/2, -z'
'x+1/2, -y+1/2, -z+1/2'
'-x, -y, -z'
'x-1/2, y, -z-1/2'
'x, -y-1/2, z'
'-x-1/2, y-1/2, z-1/2'

_cell_length_a                   13.9407(5)
_cell_length_b                   17.4187(6)
_cell_length_c                   7.3245(2)
_cell_angle_alpha                90
_cell_angle_beta                 90
_cell_angle_gamma                90
_cell_volume                     1778.60(10)
_cell_formula_units_Z            4
_cell_measurement_temperature    130(2)
_cell_measurement_reflns_used    9866
_cell_measurement_theta_min      2.76
_cell_measurement_theta_max      36.32

_exptl_crystal_description       block
_exptl_crystal_colour            colorless
_exptl_crystal_density_meas      ?
_exptl_crystal_density_method    ?
_exptl_crystal_density_diffrn    2.952
_exptl_crystal_F_000             1432
_exptl_transmission_factor_min   ?
_exptl_transmission_factor_max   ?
_exptl_crystal_size_max          0.240
_exptl_crystal_size_mid          0.130
_exptl_crystal_size_min          0.130
_exptl_absorpt_coefficient_mu    19.855
_shelx_estimated_absorpt_T_min   0.087
_shelx_estimated_absorpt_T_max   0.182
_exptl_absorpt_correction_type   multi-scan
_exptl_absorpt_correction_T_min  0.4698
_exptl_absorpt_correction_T_max  0.7471
_exptl_absorpt_process_details   sadabs
_exptl_absorpt_special_details   ?
_diffrn_ambient_temperature      130(2)
_diffrn_radiation_wavelength     0.71073
_diffrn_radiation_type           MoK\a
_diffrn_source                   ?
_diffrn_measurement_device_type  'Bruker D8 with PHOTON III detector'
_diffrn_measurement_method       '\f and \w shutterless scans'
_diffrn_detector_area_resol_mean ?
_diffrn_reflns_number            93502
_diffrn_reflns_av_unetI/netI     0.0217
_diffrn_reflns_av_R_equivalents  0.0599
_diffrn_reflns_limit_h_min       -23
_diffrn_reflns_limit_h_max       20
_diffrn_reflns_limit_k_min       -29
_diffrn_reflns_limit_k_max       29
_diffrn_reflns_limit_l_min       -12
_diffrn_reflns_limit_l_max       12
_diffrn_reflns_theta_min         2.338
_diffrn_reflns_theta_max         36.333
_diffrn_reflns_theta_full        25.000
_diffrn_measured_fraction_theta_max 0.999
_diffrn_measured_fraction_theta_full 1.000
_diffrn_reflns_Laue_measured_fraction_max 0.999
_diffrn_reflns_Laue_measured_fraction_full 1.000
_diffrn_reflns_point_group_measured_fraction_max 0.999
_diffrn_reflns_point_group_measured_fraction_full 1.000
_reflns_number_total             4427
_reflns_number_gt                4315
_reflns_threshold_expression     'I > 2\s(I)'
_reflns_Friedel_coverage         0.000
_reflns_Friedel_fraction_max     .
_reflns_Friedel_fraction_full    .

_reflns_special_details          
; 
 Reflections were merged by SHELXL according to the crystal 
 class for the calculation of statistics and refinement. 
  
 _reflns_Friedel_fraction is defined as the number of unique 
 Friedel pairs measured divided by the number that would be 
 possible theoretically, ignoring centric projections and 
 systematic absences. 
;

_computing_data_collection       'Bruker APEX4'
_computing_cell_refinement       'Bruker SAINT'
_computing_data_reduction        'Bruker SAINT'
_computing_structure_solution    'SHELXT-2018 (Sheldrick 2015)'
_computing_structure_refinement  'SHELXL-2018/3 (Sheldrick, 2018)'
_computing_molecular_graphics    'Bruker SHELXTL'
_computing_publication_material  'Bruker SHELXTL'
_refine_special_details          ?
_refine_ls_structure_factor_coef Fsqd
_refine_ls_matrix_type           full
_refine_ls_weighting_scheme      calc
_refine_ls_weighting_details     
'w=1/[\s^2^(Fo^2^)+(0.0085P)^2^+1.2451P] where P=(Fo^2^+2Fc^2^)/3'
_atom_sites_solution_primary     direct
_atom_sites_solution_secondary   difmap
_atom_sites_solution_hydrogens   geom
_refine_ls_hydrogen_treatment    constr
_refine_ls_extinction_method     'SHELXL-2018/3 (Sheldrick 2018)'
_refine_ls_extinction_coef       0.00093(6)
_refine_ls_extinction_expression Fc^*^=kFc[1+0.001xFc^2^\l^3^/sin(2\q)]^-1/4^
_refine_ls_number_reflns         4427
_refine_ls_number_parameters     109
_refine_ls_number_restraints     0
_refine_ls_R_factor_all          0.0157
_refine_ls_R_factor_gt           0.0151
_refine_ls_wR_factor_ref         0.0321
_refine_ls_wR_factor_gt          0.0319
_refine_ls_goodness_of_fit_ref   1.228
_refine_ls_restrained_S_all      1.228
_refine_ls_shift/su_max          0.001
_refine_ls_shift/su_mean         0.000

loop_
_atom_site_label
_atom_site_type_symbol
_atom_site_fract_x
_atom_site_fract_y
_atom_site_fract_z
_atom_site_U_iso_or_equiv
_atom_site_adp_type
_atom_site_occupancy
_atom_site_site_symmetry_order
_atom_site_calc_flag
_atom_site_refinement_flags_posn
_atom_site_refinement_flags_adp
_atom_site_refinement_flags_occupancy
_atom_site_disorder_assembly
_atom_site_disorder_group
Pb1 Pb 0.02464(2) 0.750000 0.01016(2) 0.01220(2) Uani 1 2 d S T P . .
Pb2 Pb 0.18037(2) 0.750000 0.54501(2) 0.01164(2) Uani 1 2 d S T P . .
Cl1 Cl -0.12567(3) 0.64712(2) 0.02440(5) 0.01848(6) Uani 1 1 d . . . . .
Cl2 Cl 0.11756(3) 0.64494(2) 0.29711(5) 0.01658(6) Uani 1 1 d . . . . .
O1 O 0.13811(9) 0.65106(6) -0.18005(16) 0.01661(19) Uani 1 1 d . . . . .
S1 S 0.13316(3) 0.56496(2) -0.14120(5) 0.01358(6) Uani 1 1 d . . . . .
C11 C 0.03070(13) 0.53130(11) -0.2615(3) 0.0249(3) Uani 1 1 d . . . . .
H11A H -0.027318 0.553706 -0.207988 0.037 Uiso 1 1 calc R U . . .
H11B H 0.027486 0.475214 -0.252863 0.037 Uiso 1 1 calc R U . . .
H11C H 0.035458 0.546421 -0.390093 0.037 Uiso 1 1 calc R U . . .
C12 C 0.22189(12) 0.52217(9) -0.2834(3) 0.0209(3) Uani 1 1 d . . . . .
H12A H 0.285669 0.539327 -0.244668 0.031 Uiso 1 1 calc R U . . .
H12B H 0.210928 0.537464 -0.410445 0.031 Uiso 1 1 calc R U . . .
H12C H 0.217901 0.466155 -0.273317 0.031 Uiso 1 1 calc R U . . .
O2 O 0.00705(14) 0.750000 0.6182(3) 0.0149(3) Uani 0.921(2) 2 d S T P A 1
S2 S -0.06459(4) 0.750000 0.45915(7) 0.01134(12) Uani 0.921(2) 2 d S T P A 1
C21 C -0.1441(2) 0.6719(3) 0.5058(7) 0.0211(5) Uani 0.921(2) 1 d . . P A 1
H21A H -0.198725 0.674021 0.421701 0.032 Uiso 0.921(2) 1 calc R U P A 1
H21B H -0.167276 0.675695 0.631795 0.032 Uiso 0.921(2) 1 calc R U P A 1
H21C H -0.109921 0.623246 0.489447 0.032 Uiso 0.921(2) 1 calc R U P A 1
O2A O -0.0157(18) 0.750000 0.684(4) 0.025(5) Uani 0.079(2) 2 d S T P A 2
S2A S -0.1230(5) 0.750000 0.6344(10) 0.0179(16) Uani 0.079(2) 2 d S T P A 2
C21A C -0.130(4) 0.675(4) 0.499(10) 0.0211(5) Uani 0.079(2) 1 d . . P A 2
H21D H -0.177192 0.684994 0.403654 0.032 Uiso 0.079(2) 1 calc R U P A 2
H21E H -0.148761 0.630117 0.570322 0.032 Uiso 0.079(2) 1 calc R U P A 2
H21F H -0.066822 0.666026 0.443342 0.032 Uiso 0.079(2) 1 calc R U P A 2

loop_
_atom_site_aniso_label
_atom_site_aniso_U_11
_atom_site_aniso_U_22
_atom_site_aniso_U_33
_atom_site_aniso_U_23
_atom_site_aniso_U_13
_atom_site_aniso_U_12
Pb1 0.01009(3) 0.01194(3) 0.01456(3) 0.000 0.00091(2) 0.000
Pb2 0.01297(3) 0.01270(3) 0.00925(3) 0.000 -0.00024(2) 0.000
Cl1 0.01819(15) 0.01676(15) 0.02049(16) 0.00107(12) -0.00077(12) -0.00620(12)
Cl2 0.02142(15) 0.01368(13) 0.01462(13) -0.00364(10) -0.00262(11) 0.00159(11)
O1 0.0235(5) 0.0105(4) 0.0159(5) 0.0007(3) -0.0002(4) 0.0017(4)
S1 0.01929(15) 0.01098(13) 0.01045(12) 0.00038(10) 0.00003(11) 0.00122(11)
C11 0.0183(7) 0.0221(7) 0.0341(10) -0.0043(7) -0.0021(6) -0.0025(6)
C12 0.0192(7) 0.0151(6) 0.0283(8) -0.0001(5) 0.0067(6) 0.0025(5)
O2 0.0097(7) 0.0232(8) 0.0116(8) 0.000 -0.0017(6) 0.000
S2 0.0090(2) 0.0153(2) 0.0097(2) 0.000 0.00019(14) 0.000
C21 0.0181(16) 0.0251(10) 0.0201(8) 0.0007(7) -0.0002(11) -0.0098(11)
O2A 0.013(10) 0.054(17) 0.008(9) 0.000 -0.003(8) 0.000
S2A 0.017(3) 0.023(3) 0.015(3) 0.000 -0.001(2) 0.000
C21A 0.0181(16) 0.0251(10) 0.0201(8) 0.0007(7) -0.0002(11) -0.0098(11)

_geom_special_details            
; 
 All esds (except the esd in the dihedral angle between two l.s. planes) 
 are estimated using the full covariance matrix.  The cell esds are taken 
 into account individually in the estimation of esds in distances, angles 
 and torsion angles; correlations between esds in cell parameters are only 
 used when they are defined by crystal symmetry.  An approximate (isotropic) 
 treatment of cell esds is used for estimating esds involving l.s. planes. 
;

loop_
_geom_bond_atom_site_label_1
_geom_bond_atom_site_label_2
_geom_bond_distance
_geom_bond_site_symmetry_2
_geom_bond_publ_flag
Pb1 O2A 2.46(3) 1_554 ?
Pb1 O1 2.7227(12) . ?
Pb1 O1 2.7228(12) 7_575 ?
Pb1 Cl1 2.7591(4) . ?
Pb1 Cl1 2.7592(4) 7_575 ?
Pb1 Cl2 3.0731(4) . ?
Pb1 Cl2 3.0732(4) 7_575 ?
Pb2 O2 2.475(2) . ?
Pb2 O1 2.7152(12) 7_576 ?
Pb2 O1 2.7152(12) 1_556 ?
Pb2 Cl2 2.7225(4) . ?
Pb2 Cl2 2.7225(4) 7_575 ?
O1 S1 1.5282(12) . ?
S1 C11 1.7779(18) . ?
S1 C12 1.7804(17) . ?
C11 H11A 0.9800 . ?
C11 H11B 0.9800 . ?
C11 H11C 0.9800 . ?
C12 H12A 0.9800 . ?
C12 H12B 0.9800 . ?
C12 H12C 0.9800 . ?
O2 S2 1.5346(19) . ?
S2 C21 1.787(3) . ?
S2 C21 1.788(3) 7_575 ?
C21 H21A 0.9800 . ?
C21 H21B 0.9800 . ?
C21 H21C 0.9800 . ?
O2A S2A 1.54(3) . ?
S2A C21A 1.64(8) . ?
S2A C21A 1.64(8) 7_575 ?
C21A H21D 0.9800 . ?
C21A H21E 0.9800 . ?
C21A H21F 0.9800 . ?

loop_
_geom_angle_atom_site_label_1
_geom_angle_atom_site_label_2
_geom_angle_atom_site_label_3
_geom_angle
_geom_angle_site_symmetry_1
_geom_angle_site_symmetry_3
_geom_angle_publ_flag
O2A Pb1 O1 68.6(5) 1_554 . ?
O1 Pb1 O1 78.54(5) . 7_575 ?
O2A Pb1 Cl1 82.1(5) 1_554 . ?
O1 Pb1 Cl1 92.83(3) . . ?
O1 Pb1 Cl1 150.65(3) 7_575 . ?
O1 Pb1 Cl1 150.65(3) . 7_575 ?
O1 Pb1 Cl1 92.83(3) 7_575 7_575 ?
Cl1 Pb1 Cl1 81.007(18) . 7_575 ?
O2A Pb1 Cl2 139.7(3) 1_554 . ?
O1 Pb1 Cl2 74.23(3) . . ?
O1 Pb1 Cl2 118.81(3) 7_575 . ?
Cl1 Pb1 Cl2 84.694(11) . . ?
Cl1 Pb1 Cl2 132.924(11) 7_575 . ?
O1 Pb1 Cl2 118.81(3) . 7_575 ?
O1 Pb1 Cl2 74.23(3) 7_575 7_575 ?
Cl1 Pb1 Cl2 132.923(11) . 7_575 ?
Cl1 Pb1 Cl2 84.694(11) 7_575 7_575 ?
Cl2 Pb1 Cl2 73.091(13) . 7_575 ?
O2 Pb2 O1 68.13(4) . 7_576 ?
O2 Pb2 O1 68.13(4) . 1_556 ?
O1 Pb2 O1 78.80(5) 7_576 1_556 ?
O2 Pb2 Cl2 80.24(4) . . ?
O1 Pb2 Cl2 148.37(3) 7_576 . ?
O1 Pb2 Cl2 89.90(3) 1_556 . ?
O2 Pb2 Cl2 80.24(4) . 7_575 ?
O1 Pb2 Cl2 89.90(3) 7_576 7_575 ?
O1 Pb2 Cl2 148.37(3) 1_556 7_575 ?
Cl2 Pb2 Cl2 84.467(16) . 7_575 ?
Pb2 Cl2 Pb1 101.037(11) . . ?
S1 O1 Pb2 140.43(7) . 1_554 ?
S1 O1 Pb1 119.98(6) . . ?
Pb2 O1 Pb1 95.96(3) 1_554 . ?
O1 S1 C11 105.52(8) . . ?
O1 S1 C12 105.70(7) . . ?
C11 S1 C12 97.48(9) . . ?
S1 C11 H11A 109.5 . . ?
S1 C11 H11B 109.5 . . ?
H11A C11 H11B 109.5 . . ?
S1 C11 H11C 109.5 . . ?
H11A C11 H11C 109.5 . . ?
H11B C11 H11C 109.5 . . ?
S1 C12 H12A 109.5 . . ?
S1 C12 H12B 109.5 . . ?
H12A C12 H12B 109.5 . . ?
S1 C12 H12C 109.5 . . ?
H12A C12 H12C 109.5 . . ?
H12B C12 H12C 109.5 . . ?
S2 O2 Pb2 118.09(12) . . ?
O2 S2 C21 104.98(17) . . ?
O2 S2 C21 104.98(17) . 7_575 ?
C21 S2 C21 99.1(3) . 7_575 ?
S2 C21 H21A 109.5 . . ?
S2 C21 H21B 109.5 . . ?
H21A C21 H21B 109.5 . . ?
S2 C21 H21C 109.5 . . ?
H21A C21 H21C 109.5 . . ?
H21B C21 H21C 109.5 . . ?
O2A S2A C21A 101(2) . . ?
O2A S2A C21A 101(2) . 7_575 ?
C21A S2A C21A 105(5) . 7_575 ?
S2A C21A H21D 109.5 . . ?
S2A C21A H21E 109.5 . . ?
H21D C21A H21E 109.5 . . ?
S2A C21A H21F 109.5 . . ?
H21D C21A H21F 109.5 . . ?
H21E C21A H21F 109.5 . . ?

loop_
_geom_torsion_atom_site_label_1
_geom_torsion_atom_site_label_2
_geom_torsion_atom_site_label_3
_geom_torsion_atom_site_label_4
_geom_torsion
_geom_torsion_site_symmetry_1
_geom_torsion_site_symmetry_2
_geom_torsion_site_symmetry_3
_geom_torsion_site_symmetry_4
_geom_torsion_publ_flag
Pb2 O1 S1 C11 -71.94(13) 1_554 . . . ?
Pb1 O1 S1 C11 80.48(9) . . . . ?
Pb2 O1 S1 C12 30.67(13) 1_554 . . . ?
Pb1 O1 S1 C12 -176.91(8) . . . . ?
Pb2 O2 S2 C21 128.04(17) . . . . ?
Pb2 O2 S2 C21 -128.04(17) . . . 7_575 ?
Pb1 O2A S2A C21A -126(3) 1_556 . . . ?
Pb1 O2A S2A C21A 126(3) 1_556 . . 7_575 ?

_refine_diff_density_max         2.287
_refine_diff_density_min         -1.309
_refine_diff_density_rms         0.170

_shelx_res_file                  
; 
TITL Pb2Cl4(DMSO)3 in Pnma 
    pbcl2dmso.res 
    created by SHELXL-2018/3 at 12:11:09 on 15-Jun-2022 
CELL 0.71073  13.94070  17.41870   7.32450  90.0000  90.0000  90.0000 
ZERR    4.00   0.00050   0.00060   0.00020   0.0000   0.0000   0.0000 
LATT  1 
SYMM 0.5-X, -Y, 0.5+Z 
SYMM -X, 0.5+Y, -Z 
SYMM 0.5+X, 0.5-Y, 0.5-Z 
SFAC C H CL PB S O 
UNIT 24 72 16 8 12 12 
TEMP -143.150 
SIZE 0.24 0.13 0.13 
  
L.S. 10 
BOND $H 
FMAP 2 
PLAN 20 
CONF 
  
REM mcn201_201, GZ-1401 
REM DMSO, toluene, ether 
  
ACTA 50 
  
EADP C21 C21A 
  
WGHT    0.008500    1.245100 
EXTI    0.000933 
FVAR       0.04588   0.92090 
PB1   4    0.024637    0.750000    0.010161    10.50000    0.01009    0.01194 = 
         0.01456    0.00000    0.00091    0.00000 
PB2   4    0.180368    0.750000    0.545008    10.50000    0.01297    0.01270 = 
         0.00925    0.00000   -0.00024    0.00000 
CL1   3   -0.125668    0.647121    0.024400    11.00000    0.01819    0.01676 = 
         0.02049    0.00107   -0.00077   -0.00620 
CL2   3    0.117563    0.644944    0.297108    11.00000    0.02142    0.01368 = 
         0.01462   -0.00364   -0.00262    0.00159 
O1    6    0.138107    0.651062   -0.180051    11.00000    0.02346    0.01046 = 
         0.01590    0.00066   -0.00022    0.00173 
S1    5    0.133164    0.564956   -0.141202    11.00000    0.01929    0.01098 = 
         0.01045    0.00038    0.00003    0.00122 
C11   1    0.030702    0.531298   -0.261538    11.00000    0.01832    0.02211 = 
         0.03412   -0.00428   -0.00215   -0.00246 
AFIX 137 
H11A  2   -0.027318    0.553706   -0.207988    11.00000   -1.50000 
H11B  2    0.027486    0.475214   -0.252863    11.00000   -1.50000 
H11C  2    0.035458    0.546421   -0.390093    11.00000   -1.50000 
AFIX   0 
C12   1    0.221887    0.522166   -0.283389    11.00000    0.01923    0.01514 = 
         0.02831   -0.00006    0.00673    0.00254 
AFIX 137 
H12A  2    0.285669    0.539327   -0.244668    11.00000   -1.50000 
H12B  2    0.210928    0.537464   -0.410445    11.00000   -1.50000 
H12C  2    0.217901    0.466155   -0.273317    11.00000   -1.50000 
AFIX   0 
PART   1 
O2    6    0.007054    0.750000    0.618216    20.50000    0.00973    0.02325 = 
         0.01162    0.00000   -0.00169    0.00000 
S2    5   -0.064593    0.750000    0.459153    20.50000    0.00904    0.01530 = 
         0.00969    0.00000    0.00019    0.00000 
C21   1   -0.144109    0.671923    0.505791    21.00000    0.01808    0.02507 = 
         0.02014    0.00071   -0.00015   -0.00978 
AFIX 137 
H21A  2   -0.198725    0.674021    0.421701    21.00000   -1.50000 
H21B  2   -0.167276    0.675695    0.631795    21.00000   -1.50000 
H21C  2   -0.109921    0.623246    0.489447    21.00000   -1.50000 
AFIX   0 
PART   2 
O2A   6   -0.015736    0.750000    0.683906   -20.50000    0.01327    0.05440 = 
         0.00778    0.00000   -0.00323    0.00000 
S2A   5   -0.122956    0.750000    0.634400   -20.50000    0.01652    0.02251 = 
         0.01458    0.00000   -0.00063    0.00000 
C21A  1   -0.129599    0.675287    0.499380   -21.00000    0.01808    0.02507 = 
         0.02014    0.00071   -0.00015   -0.00978 
AFIX 137 
H21D  2   -0.177192    0.684994    0.403654   -21.00000   -1.50000 
H21E  2   -0.148761    0.630117    0.570322   -21.00000   -1.50000 
H21F  2   -0.066822    0.666026    0.443342   -21.00000   -1.50000 
PART   0 
  
AFIX   0 
HKLF 4 
  
  
  
  
REM  Pb2Cl4(DMSO)3 in Pnma 
REM wR2 = 0.032057, GooF = S = 1.22781, Restrained GooF = 1.22781 for all data 
REM R1 = 0.015054 for 4315 Fo > 4sig(Fo) and 0.015696 for all 4427 data 
REM 109 parameters refined using 0 restraints 
  
END 
  
WGHT      0.0085      1.2454 
  
REM Highest difference peak  2.287,  deepest hole -1.309,  1-sigma level  0.170 
Q1    1   0.0228  0.7500 -0.0620  10.50000  0.05    2.29 
Q2    1   0.1821  0.7500  0.4793  10.50000  0.05    1.31 
Q3    1   0.0242  0.7126  0.0055  11.00000  0.05    0.98 
Q4    1   0.1836  0.7114  0.5470  11.00000  0.05    0.95 
Q5    1  -0.2329  0.7500  0.5034  10.50000  0.05    0.80 
Q6    1  -0.2392  0.7500  0.4486  10.50000  0.05    0.70 
Q7    1   0.1703  0.4584 -0.2422  11.00000  0.05    0.66 
Q8    1  -0.1367  0.7500  0.5245  10.50000  0.05    0.61 
Q9    1  -0.1052  0.7500 -0.0343  10.50000  0.05    0.60 
Q10   1  -0.1144  0.5506 -0.1828  11.00000  0.05    0.57 
Q11   1   0.1156  0.4508 -0.1946  11.00000  0.05    0.55 
Q12   1   0.1585  0.6706  0.5378  11.00000  0.05    0.54 
Q13   1  -0.0772  0.5282 -0.2472  11.00000  0.05    0.54 
Q14   1  -0.1571  0.7500 -0.0254  10.50000  0.05    0.52 
Q15   1   0.2213  0.4686 -0.2283  11.00000  0.05    0.52 
Q16   1  -0.3125  0.7500  0.4224  10.50000  0.05    0.52 
Q17   1   0.0905  0.7500  0.5270  10.50000  0.05    0.51 
Q18   1  -0.1693  0.7500  0.0972  10.50000  0.05    0.51 
Q19   1   0.1778  0.6509 -0.0569  11.00000  0.05    0.50 
Q20   1   0.1326  0.6096 -0.1556  11.00000  0.05    0.49 
;
_shelx_res_checksum              37561
